# Supplementary material for: Assessing the effects of ocean alkalinity enhancement on marine protozoa: physiological dynamics and transcriptomic responses
Source: Appl Environ Microbiol. 2026 Jun 30;92(7):e00298-26. doi: 10.1128/aem.00298-26 (PMC13390489; doi:10.1128/aem.00298-26)
Supplement: Supplemental tables — Tables S1 to S4. [file aem.00298-26-s0002.xlsx]

## Sheet: S1
Table S1 Experimental design details.
	Experiments	Samples	Culture Volume	Biological Replicates
	Chemicals	TA & pH	2 L	3
	Acute	Cell Density	40 mL	3
		Ingestion Rates	40 mL	3
		ROS	40 mL	3
	Acclimated	Cell Density	40 mL	3
		Ingestion Rates	40 mL	3
		ROS	40 mL	3
		Cellular Organic Carbon	40 mL	3
		RNA (low-level only)	1 L	3

## Sheet: S2
Table S2 Results of statistical analysis on the effects of OAE in the Acclimated experiment on the transcriptomic expression of CB and PL, by PERMANOVA.
	Species		df	R2	F	p
	Cafeteria burkhardae	Model	2	0.52713	3.3442	0.0028
		Residual	6	0.47287
	Paraphysomonas longispina	Model	2	0.55728	3.7763	0.0244
		Residual	6	0.44272

## Sheet: S3
Table S3. KEGG enrichment analysis on differentially expressed genes for Cafeteria burkhardae. KEGG, Kyoto Encyclopedia of Genes and Genomes.
KEGG ID	GeneRatio	BgRatio	pvalue	qvalue	geneID	Count	map_id	map_info	UP or Down	Treatment
map04145	7/122	20/1416	0.000891752	0.141742	K02155/K05692/K07374/K07375/K08054/K08057/K10956	7	map04145	Phagosome	down	Low-C
map00220	5/122	13/1416	0.00320446	0.204018	K00261/K00611/K01915/K01940/K01948	5	map00220	Arginine biosynthesis	down	Low-C
map02020	6/122	19/1416	0.00385067	0.204018	K00404/K00412/K01915/K01991/K10125/K14980	6	map02020	Two-component system	down	Low-C
map00100	4/122	12/1416	0.0150608	0.432942	K00213/K00227/K05917/K07748	4	map00100	Steroid biosynthesis	down	Low-C
map03430	4/122	12/1416	0.0150608	0.432942	K02338/K04802/K10755/K10756	4	map03430	Mismatch repair	down	Low-C
map03030	6/122	25/1416	0.0163428	0.432942	K02321/K02338/K02685/K04802/K10755/K10756	6	map03030	DNA replication	down	Low-C
map04141	8/122	42/1416	0.0233342	0.529845	K07151/K08054/K08057/K09487/K09490/K09580/K09584/K10956	8	map04141	Protein processing in endoplasmic reticulum	down	Low-C
map04510	3/122	10/1416	0.0477954	0.735179	K03083/K05692/K12757	3	map04510	Focal adhesion	down	Low-C
map01240	8/52	94/1416	0.0184968	0.805921	K00793/K00794/K00878/K01922/K04487/K06127/K08281/K22101	8	map01240	Biosynthesis of cofactors	up	Low-C
map03008	4/52	34/1416	0.0331855	0.805921	K07179/K07562/K14539/K14574	4	map03008	Ribosome biogenesis in eukaryotes	up	Low-C
map00040	2/52	10/1416	0.0492976	0.805921	K00854/K01805	2	map00040	Pentose and glucuronate interconversions	up	Low-C
map03050	18/344	30/1416	2.67e-05	0.000647332	K02726/K02728/K02729/K02731/K02732/K02735/K02736/K03030/K03031/K03032/K03033/K03038/K03061/K03062/K03063/K03064/K03065/K03066	18	map03050	Proteasome	down	Low-OH
map00062	8/344	12/1416	0.00218471	0.0308543	K00022/K07509/K07512/K07515/K10203/K10249/K10251/K10258	8	map00062	Fatty acid elongation	down	Low-OH
map00010	14/344	29/1416	0.00391358	0.0466254	K00016/K00128/K00134/K00161/K00162/K00627/K00873/K01596/K01792/K01803/K01810/K01895/K03841/K15779	14	map00010	Glycolysis / Gluconeogenesis	down	Low-OH
map00190	17/344	38/1416	0.00412679	0.0466254	K00235/K00239/K00412/K00413/K01507/K02112/K02132/K02133/K02134/K02147/K02155/K02260/K03940/K03943/K03955/K08738/K11352	17	map00190	Oxidative phosphorylation	down	Low-OH
map04810	10/344	19/1416	0.00682672	0.0578475	K04371/K05692/K05755/K05756/K05759/K05765/K07827/K12757/K17260/K18584	10	map04810	Regulation of actin cytoskeleton	down	Low-OH
map00020	10/344	23/1416	0.0327597	0.18957	K00026/K00161/K00162/K00164/K00235/K00239/K00627/K01596/K01648/K01958	10	map00020	Citrate cycle (TCA cycle)	down	Low-OH
map00620	12/344	30/1416	0.0397997	0.217581	K00016/K00026/K00128/K00161/K00162/K00627/K00873/K01596/K01759/K01895/K01958/K01961	12	map00620	Pyruvate metabolism	down	Low-OH
map04015	6/344	12/1416	0.0471552	0.224958	K02183/K04371/K04632/K05692/K05759/K07827	6	map04015	Rap1 signaling pathway	down	Low-OH
map03008	5/41	34/1416	0.0023748	0.159987	K07179/K07562/K14539/K14558/K14574	5	map03008	Ribosome biogenesis in eukaryotes	up	Low-OH
map00500	3/41	18/1416	0.0135954	0.228974	K00700/K12316/K16055	3	map00500	Starch and sucrose metabolism	up	Low-OH

## Sheet: S4
Table S4. KEGG enrichment analysis on differentially expressed genes for Paraphysomonas longispina. KEGG, Kyoto Encyclopedia of Genes and Genomes.
KEGG ID	GeneRatio	BgRatio	pvalue	qvalue	geneID	Count	map_id	map_info	UP or Down	Treatment
map03010	16/105	79/1474	7.07875e-05	0.00276416	K02908/K02910/K02915/K02917/K02918/K02920/K02927/K02929/K02934/K02937/K02947/K02955/K02960/K02966/K02975/K02993	16	map03010	Ribosome	up	Low-C
map03430	7/105	17/1474	8.2061e-05	0.00276416	K02327/K07466/K08734/K08737/K10739/K10746/K10747	7	map03430	Mismatch repair	up	Low-C
map03440	6/105	16/1474	0.000504938	0.0127563	K02327/K04482/K07466/K10739/K10875/K10901	6	map03440	Homologous recombination	up	Low-C
map00240	8/105	30/1474	0.000795906	0.0134047	K00560/K00893/K10807/K10808/K13998/K15519/K16904/K24242	8	map00240	Pyrimidine metabolism	up	Low-C
map01232	8/105	41/1474	0.00670942	0.0968578	K00560/K00893/K10807/K10808/K13998/K15519/K16904/K24242	8	map01232	Nucleotide metabolism	up	Low-C
map03410	4/105	17/1474	0.0281043	0.32748	K01246/K02327/K03648/K10747	4	map03410	Base excision repair	up	Low-C
map00670	3/105	10/1474	0.0291662	0.32748	K00287/K00560/K13998	3	map00670	One carbon pool by folate	up	Low-C
map03013	5/105	28/1474	0.0438863	0.403166	K07936/K14298/K14319/K15042/K18460	5	map03013	Nucleocytoplasmic transport	up	Low-C
map03030	5/105	28/1474	0.0438863	0.403166	K02327/K02684/K07466/K10739/K10747	5	map03030	DNA replication	up	Low-C
map00860	3/11	16/1474	0.00124038	0.0310096	K01719/K01749/K01772	3	map00860	Porphyrin metabolism	down	Low-OH
map03430	7/68	17/1474	4.4e-06	0.000375277	K02327/K02338/K07466/K08734/K10739/K10746/K10747	7	map03430	Mismatch repair	up	Low-OH
map03440	5/68	16/1474	0.000530348	0.0205948	K02327/K02338/K04482/K07466/K10739	5	map03440	Homologous recombination	up	Low-OH
map03410	4/68	17/1474	0.00625846	0.127282	K01246/K02327/K03648/K10747	4	map03410	Base excision repair	up	Low-OH
map03030	5/68	28/1474	0.00774267	0.127282	K02327/K02338/K07466/K10739/K10747	5	map03030	DNA replication	up	Low-OH
map01232	6/68	41/1474	0.00966214	0.127282	K00560/K00893/K01756/K10807/K10808/K13998	6	map01232	Nucleotide metabolism	up	Low-OH
map00240	5/68	30/1474	0.0104497	0.127282	K00560/K00893/K10807/K10808/K13998	5	map00240	Pyrimidine metabolism	up	Low-OH
map00071	4/68	22/1474	0.016157	0.1722	K00022/K00255/K00632/K13239	4	map00071	Fatty acid degradation	up	Low-OH
map03420	4/68	27/1474	0.0325955	0.3088	K02327/K07466/K10739/K10747	4	map03420	Nucleotide excision repair	up	Low-OH
map03013	4/68	28/1474	0.0367377	0.313237	K07936/K12880/K14319/K15042	4	map03013	Nucleocytoplasmic transport	up	Low-OH
